# Supplementary material for: Review of Genomic Drivers of Thyroid Cancer and Their Clinical Implications
Source: Genes (Basel). 2025 Dec 30;17(1):36. doi: 10.3390/genes17010036 (PMC12840629; doi:10.3390/genes17010036)
Supplement: Supplementary file 1 [file genes-17-00036-s001.zip]

Archive with 1 entries (1 files):
- genes-4033421-supplementary.pdf
